# Supplementary material for: Sugar Reduction Initiatives in the Eastern Mediterranean Region: A Systematic Review
Source: Nutrients. 2022 Dec 22;15(1):55. doi: 10.3390/nu15010055 (PMC9823488; doi:10.3390/nu15010055)
Supplement: Supplementary file 1 [file nutrients-15-00055-s001.zip]

Archive with 8 entries (7 files):
- nutrients-2087094-supplementary/
- nutrients-2087094-supplementary/Table S1.pdf
- nutrients-2087094-supplementary/Table S2.pdf
- nutrients-2087094-supplementary/Table S3.pdf
- nutrients-2087094-supplementary/Table S4.pdf
- nutrients-2087094-supplementary/Table S5.pdf
- nutrients-2087094-supplementary/Table S6.pdf
- nutrients-2087094-supplementary/Table S7.pdf
